# Supplementary material for: Identifying transcription factors and microRNAs as key regulators of pathways using Bayesian inference on known pathway structures
Source: Proteome Sci. 2012 Jun 21;10(Suppl 1):S15. doi: 10.1186/1477-5956-10-S1-S15 (PMC3380732; doi:10.1186/1477-5956-10-S1-S15)
Supplement: Additional file 2 — supplemental-table-S15.xls. Contains details about the number of nodes, edges, transcription factors and microRNAs at different stages of the processing of KEGG pathways. [file 1477-5956-10-S1-S15-S2.xls]

## Sheet: Stats for nodes in pathways
KEGG Id	Name	Original pathway		Pre-processed pathway		Merged pathway		Transcription Factors targeting nodes in the pathway						MicroRNAs targeting nodes in the pathway
		# Nodes	# Edges	# Nodes	# Edges	# Nodes	# Edges	Number of nodes with TF	%	Avg Number of TFs	Min Number of TFs	Max Number of TFs	Median Number of TFs	Number of nodes with miRNA	%	Avg Number of miRNAs	Min Number of miRNAs	Max Number of miRNAs	Median Number of miRNAs
4010	MAPK signaling pathway	268	891	227	482	524	2019	221	0.973568	95.267	32	165	136	183	0.806167	10.7158	1	54	9
4012	ErbB signaling pathway	87	214	77	171	287	703	76	0.987013	92.5526	34	173	58	63	0.818182	14.0476	1	68	1
4020	Calcium signaling pathway	177	505	154	456	406	1503	154	1	90.4416	34	161	44	118	0.766234	10.2373	1	42	19
4060	Cytokine-cytokine receptor interaction	265	254	217	187	470	1397	199	0.917051	88.5729	32	164	91	102	0.470046	9.58823	1	68	7
4070	Phosphatidylinositol signaling system	78	1402	69	10	267	484	68	0.985507	94.8382	34	163	132	58	0.84058	10.2931	1	40	9
4080	Neuroactive ligand-receptor interaction	272	46	237	34	499	1483	227	0.957806	86.5374	33	154	67	144	0.607595	7.81944	1	37	2
4110	Cell cycle	128	680	109	1011	335	1718	103	0.944954	98.1845	32	161	76	72	0.66055	12.4861	1	50	1
4114	Oocyte meiosis	114	458	88	682	297	1288	86	0.977273	91.6395	32	154	97	62	0.704545	14.5323	1	59	12
4115	p53 signaling pathway	69	86	58	68	225	424	52	0.896552	91.8269	44	151	132	39	0.672414	14.2051	1	59	2
4122	Sulfur relay system	10	9	7	7	47	53	7	1	97.5714	53	121	121	5	0.714286	2.8	1	6	6
4130	SNARE interactions in vesicular transport	36	46	30	39	157	237	29	0.966667	91.9655	40	144	72	24	0.8	10.9167	1	37	2
4140	Regulation of autophagy	34	7	24	6	119	144	24	1	84.2083	36	124	74	12	0.5	9.75	1	29	3
4141	Protein processing in endoplasmic reticulum	167	340	137	292	387	1201	134	0.978102	91.5224	27	156	116	107	0.781022	8.36449	1	42	31
4150	mTOR signaling pathway	52	80	44	55	200	378	43	0.977273	90.3023	32	152	94	37	0.840909	17.1351	2	59	23
4210	Apoptosis	86	169	76	159	256	598	72	0.947368	93.875	36	171	67	42	0.552632	12.1429	1	36	3
4310	Wnt signaling pathway	151	775	129	863	391	1778	125	0.968992	95.128	30	161	86	113	0.875969	12.4513	1	62	14
4330	Notch signaling pathway	47	138	34	94	171	316	32	0.941176	92.875	27	131	72	27	0.794118	10.3333	1	26	15
4340	Hedgehog signaling pathway	56	145	43	108	170	411	42	0.976744	93.7619	44	160	132	37	0.860465	10.1622	1	47	6
4350	TGF-beta signaling pathway	85	226	76	188	275	714	73	0.960526	90.4658	42	161	99	61	0.802632	14.9016	1	68	13
5200	Pathways in cancer	327	1104	295	1120	595	3121	283	0.959322	95.7915	32	164	59	243	0.823729	11.321	1	59	3
5210	Colorectal cancer	62	104	59	77	240	464	57	0.966102	95.3158	42	161	81	46	0.779661	12.7826	1	47	8
5211	Renal cell carcinoma	70	109	64	103	249	558	60	0.9375	95.6333	32	164	77	56	0.875	12.4464	1	39	9
5212	Pancreatic cancer	70	137	67	133	248	580	65	0.970149	96.4615	32	161	63	51	0.761194	14.7843	1	50	2
5213	Endometrial cancer	52	87	50	69	218	417	49	0.98	93.0612	42	165	78	40	0.8	12.725	1	42	28
5214	Glioma	65	189	59	186	247	599	57	0.966102	95.0526	34	164	74	48	0.813559	18.875	1	59	13
5215	Prostate cancer	89	295	81	308	292	863	80	0.987654	95.2	41	164	76	68	0.839506	14.8676	1	59	4
5216	Thyroid cancer	29	49	29	49	153	265	29	1	92.1034	42	163	63	26	0.896552	10.8846	1	42	2
5217	Basal cell carcinoma	55	310	45	382	211	708	43	0.955556	92.8605	32	160	77	42	0.933333	8.42857	1	37	9
5218	Melanoma	71	281	66	227	262	682	64	0.969697	94.0312	42	164	72	50	0.757576	16.66	1	59	8
5219	Bladder cancer	42	46	41	46	181	333	40	0.97561	92.825	32	151	71	32	0.780488	12.7188	1	47	10
5220	Chronic myeloid leukemia	73	185	69	155	260	612	67	0.971014	103.806	42	161	110	54	0.782609	16.8148	1	50	21
5221	Acute myeloid leukemia	58	155	54	131	235	517	53	0.981481	96.9245	42	156	137	45	0.833333	12.7778	1	42	12
5222	Small cell lung cancer	85	225	80	186	279	715	77	0.9625	93.1299	35	152	67	60	0.75	13	1	50	6
5223	Non-small cell lung cancer	54	124	52	88	227	443	50	0.961538	97.86	34	152	123	41	0.788462	16.3659	1	50	12
